# Supplementary material for: 4,7-Disubstituted 7H-Pyrrolo[2,3-d]pyrimidines and Their Analogs as Antiviral Agents against Zika Virus
Source: Molecules. 2021 Jun 22;26(13):3779. doi: 10.3390/molecules26133779 (PMC8270260; doi:10.3390/molecules26133779)
Supplement: Supplementary file 1 [file molecules-26-03779-s001.zip]

Archive with 1 entries (1 files):
- molecules-1257759-supplementary.pdf
